# Supplementary material for: Crystal structure of a family VIII β‐lactamase fold hydrolase reveals the molecular mechanism for its broad substrate scope
Source: FEBS J. 2022 Jun 27;289(21):6714–30. doi: 10.1111/febs.16554 (PMC9795927; doi:10.1111/febs.16554)
Supplement: Supplementary file 1 — Fig. S1. Raw data: ESI‐MS analysis of T‐2 degrading products. Table S1. The EH7 octamer interfaces as calculated by Pisa. Table S2. Atomic interactions at the interface. Table S3. Crystallographic statistics of EH7, EH7‐4MP and EH7‐4OP. [file FEBS-289-6714-s001.zip]

Archive with 1 entries (1 files):
- febs16554-sup-0001-Supinfo.pdf
